# Supplementary material for: A new species of Rhodnius from Brazil (Hemiptera, Reduviidae, Triatominae)
Source: Zookeys. 2017 May 18;(675):1–25. doi: 10.3897/zookeys.675.12024 (PMC5523883; doi:10.3897/zookeys.675.12024)
Supplement: XML Treatment for Rhodnius taquarussuensis [file zookeys.675.12024-treatment1.xml]

<!DOCTYPE tp:taxon-treatment
  PUBLIC "-//TaxonX//DTD Taxonomic Treatment Publishing DTD v0 20100105//EN" "tax-treatment-NSO.dtd">
<tp:taxon-treatment xmlns:tp="http://www.plazi.org/taxpub"><tp:treatment-meta><kwd-group><label>Taxon classification</label><kwd><named-content xmlns:xlink="http://www.w3.org/1999/xlink" content-type="kingdom">Animalia</named-content></kwd><kwd><named-content xmlns:xlink="http://www.w3.org/1999/xlink" content-type="order">Hemiptera</named-content></kwd><kwd><named-content xmlns:xlink="http://www.w3.org/1999/xlink" content-type="family">Reduviidae</named-content></kwd></kwd-group><mixed-citation publication-type="journal"><person-group><name><surname>da Rosa</surname><given-names>João Aristeu</given-names></name><name><surname>Justino</surname><given-names>Hernany Henrique Garcia</given-names></name><name><surname>Nascimento</surname><given-names>Juliana Damieli</given-names></name><name><surname>Mendonça</surname><given-names>Vagner José</given-names></name><name><surname>Rocha</surname><given-names>Claudia Solano</given-names></name><name><surname>de Carvalho</surname><given-names>Danila Blanco</given-names></name><name><surname>Falcone</surname><given-names>Rossana</given-names></name><name><surname>Oliveira</surname><given-names>Maria Tercília Vilela de Azeredo</given-names></name><name><surname>Alevi</surname><given-names>Kaio Cesar Chaboli</given-names></name><name><surname>de Oliveira</surname><given-names>Jader</given-names></name></person-group><article-title>A new species of <italic><tp:taxon-name><tp:taxon-name-part taxon-name-part-type="genus" reg="Rhodnius">Rhodnius</tp:taxon-name-part></tp:taxon-name></italic> from Brazil (<tp:taxon-name><tp:taxon-name-part taxon-name-part-type="order">Hemiptera</tp:taxon-name-part></tp:taxon-name>, <tp:taxon-name><tp:taxon-name-part taxon-name-part-type="family">Reduviidae</tp:taxon-name-part></tp:taxon-name>, <tp:taxon-name><tp:taxon-name-part taxon-name-part-type="subfamily">Triatominae</tp:taxon-name-part></tp:taxon-name>)</article-title><source>Zookeys</source><day>18</day><month>5</month><year>2017</year><volume>2017</volume><issue>675</issue><fpage>1</fpage><lpage>25</lpage><pub-id pub-id-type="doi">10.3897/zookeys.675.12024</pub-id></mixed-citation></tp:treatment-meta><tp:nomenclature><tp:taxon-name>
                  <tp:taxon-name-part taxon-name-part-type="genus" reg="Rhodnius">Rhodnius</tp:taxon-name-part>
                  <tp:taxon-name-part taxon-name-part-type="species" reg="taquarussuensis">taquarussuensis</tp:taxon-name-part>
                  <object-id xmlns:xlink="http://www.w3.org/1999/xlink" content-type="zoobank" xlink:type="simple">http://zoobank.org/16C7EE86-3C36-4BA9-BDFC-E914CC4C2F80</object-id>
                </tp:taxon-name><tp:taxon-status xmlns:xlink="http://www.w3.org/1999/xlink" xlink:type="simple">sp. n.</tp:taxon-status><xref ref-type="fig" rid="F2">Figure 2</xref></tp:nomenclature><tp:treatment-sec sec-type="Holotype" id="SECID0EFCAG"><title>Holotype.</title><p>
                  <bold>BRAZIL: Mato Grosso do Sul</bold>: Taquarussu; Residence, <named-content xmlns:xlink="http://www.w3.org/1999/xlink" content-type="dwc:verbatimCoordinates" xlink:type="simple"><named-content content-type="geo-json" specific-use="{&#34;type&#34;:&#34;Point&#34;,&#34;coordinates&#34;:[-53.352472,-22.485472]}" id="NCID0EQCAG" xlink:type="simple">22°29'07.7"S; 53°21'08.9'W</named-content></named-content>, 10 November 2010 H. E. G. Justino. <abbrev xmlns:xlink="http://www.w3.org/1999/xlink" content-type="institution" xlink:title="São Paulo State University" id="ABBRID0EVCAG" xlink:type="simple">UNESP</abbrev> (♀).</p><fig id="F2" position="float" orientation="portrait"><label>Figure 2.</label><caption><p>
                      <italic><tp:taxon-name><tp:taxon-name-part taxon-name-part-type="genus" reg="Rhodnius">R.</tp:taxon-name-part> <tp:taxon-name-part taxon-name-part-type="species" reg="taquarussuensis">taquarussuensis</tp:taxon-name-part></tp:taxon-name></italic> sp. n. female <bold>A</bold> dorsal side <bold>B</bold> ventral side, <italic><tp:taxon-name><tp:taxon-name-part taxon-name-part-type="genus" reg="Rhodnius">R.</tp:taxon-name-part> <tp:taxon-name-part taxon-name-part-type="species" reg="taquarussuensis">taquarussuensis</tp:taxon-name-part></tp:taxon-name></italic> sp. n. male <bold>C</bold> dorsal side <bold>D</bold> ventral side, <italic><tp:taxon-name><tp:taxon-name-part taxon-name-part-type="genus" reg="Rhodnius">R.</tp:taxon-name-part> <tp:taxon-name-part taxon-name-part-type="species" reg="neglectus">neglectus</tp:taxon-name-part></tp:taxon-name></italic> female <bold>E</bold> dorsal side <bold>F</bold> ventral side), <italic><tp:taxon-name><tp:taxon-name-part taxon-name-part-type="genus" reg="Rhodnius">R.</tp:taxon-name-part> <tp:taxon-name-part taxon-name-part-type="species" reg="neglectus">neglectus</tp:taxon-name-part></tp:taxon-name></italic> male <bold>G</bold> dorsal side <bold>H</bold> ventral side.</p></caption><graphic xmlns:xlink="http://www.w3.org/1999/xlink" xlink:href="zookeys-675-001-g002.jpg" position="float" orientation="portrait" xlink:type="simple" id="oo_136570.jpg"/></fig></tp:treatment-sec><tp:treatment-sec sec-type="Paratypes" id="SECID0EDFAG"><title>Paratypes.</title><p>
                  <bold>BRAZIL</bold>: Colony formed from eggs obtained from the holotype: Araraquara: <tp:taxon-name><tp:taxon-name-part taxon-name-part-type="subfamily">Triatominae</tp:taxon-name-part></tp:taxon-name> Insectarium of the Faculty of Pharmaceutical Sciences, Araraquara, January 3, 2017, J. A. da Rosa, <abbrev xmlns:xlink="http://www.w3.org/1999/xlink" content-type="institution" xlink:title="São Paulo State University" id="ABBRID0EQFAG" xlink:type="simple">UNESP</abbrev> (25 ♂ 25 ♀).</p></tp:treatment-sec><tp:treatment-sec sec-type="Additional paratypes" id="SECID0EVFAG"><title>Additional paratypes.</title><p>CTIOC - Collection of Triatomines of the Oswaldo Cruz Institute, Rio de Janeiro - Brazil (2 ♂ 2 ♀). Entomological Reference Collection of the Faculty of Public Health - USP, São Paulo -Brazil (1 ♂ 1 ♀). Collection of the Institute of Entomology of the Metropolitan University of Education Sciences (IEUMCE), Santiago - Chile (2 ♂ 2 ♀).</p></tp:treatment-sec><tp:treatment-sec sec-type="etymology" id="SECID0E1FAG"><title>Etymology.</title><p>The name <italic><tp:taxon-name><tp:taxon-name-part taxon-name-part-type="genus" reg="Rhodnius">Rhodnius</tp:taxon-name-part> <tp:taxon-name-part taxon-name-part-type="species" reg="taquarussuensis">taquarussuensis</tp:taxon-name-part></tp:taxon-name></italic> sp. n. was chosen because this species was found in the city of Taquarussu, Mato Grosso do Sul, Brazil.</p></tp:treatment-sec><tp:treatment-sec sec-type="diagnosis" id="SECID0ELGAG"><title>Diagnosis.</title><p>
                  <italic><tp:taxon-name><tp:taxon-name-part taxon-name-part-type="genus" reg="Rhodnius">Rhodnius</tp:taxon-name-part> <tp:taxon-name-part taxon-name-part-type="species" reg="taquarussuensis">taquarussuensis</tp:taxon-name-part></tp:taxon-name></italic> sp. n. is close to <italic><tp:taxon-name><tp:taxon-name-part taxon-name-part-type="genus" reg="Rhodnius">R.</tp:taxon-name-part> <tp:taxon-name-part taxon-name-part-type="species" reg="neglectus">neglectus</tp:taxon-name-part></tp:taxon-name></italic>, their differences being the color and a variety of morphological, morphometric and cytogenetic characters (Tables <xref ref-type="table" rid="T1">1</xref>, <xref ref-type="table" rid="T2">2</xref>). The general color of <italic><tp:taxon-name><tp:taxon-name-part taxon-name-part-type="genus" reg="Rhodnius">R.</tp:taxon-name-part> <tp:taxon-name-part taxon-name-part-type="species" reg="taquarussuensis">taquarussuensis</tp:taxon-name-part></tp:taxon-name></italic> sp. n. is brown, whereas <italic><tp:taxon-name><tp:taxon-name-part taxon-name-part-type="genus" reg="Rhodnius">R.</tp:taxon-name-part> <tp:taxon-name-part taxon-name-part-type="species" reg="neglectus">neglectus</tp:taxon-name-part></tp:taxon-name></italic> is dark brown, almost black. This difference is particularly noticeable on the hind wings. The stridulatory sulcus of <italic><tp:taxon-name><tp:taxon-name-part taxon-name-part-type="genus" reg="Rhodnius">R.</tp:taxon-name-part> <tp:taxon-name-part taxon-name-part-type="species" reg="taquarussuensis">taquarussuensis</tp:taxon-name-part></tp:taxon-name></italic> sp. n. is brown at the base and black on the sides, whereas on <italic><tp:taxon-name><tp:taxon-name-part taxon-name-part-type="genus" reg="Rhodnius">R.</tp:taxon-name-part> <tp:taxon-name-part taxon-name-part-type="species" reg="neglectus">neglectus</tp:taxon-name-part></tp:taxon-name></italic> it is completely black.</p><table-wrap id="T2" position="float" orientation="portrait"><label>Table 2.</label><caption><p>Main distinguishing characters between <italic><tp:taxon-name><tp:taxon-name-part taxon-name-part-type="genus" reg="Rhodnius">R.</tp:taxon-name-part> <tp:taxon-name-part taxon-name-part-type="species" reg="taquarussuensis">taquarussuensis</tp:taxon-name-part></tp:taxon-name></italic> sp. n. and <italic><tp:taxon-name><tp:taxon-name-part taxon-name-part-type="genus" reg="Rhodnius">R.</tp:taxon-name-part> <tp:taxon-name-part taxon-name-part-type="species" reg="neglectus">neglectus</tp:taxon-name-part></tp:taxon-name></italic>.</p></caption><table id="TID0E6WAE" rules="all"><tbody><tr><th rowspan="2" colspan="2">Distinguishing characters</th><th rowspan="1" colspan="2">Species</th></tr><tr><th rowspan="1" colspan="1">
                          <italic><tp:taxon-name><tp:taxon-name-part taxon-name-part-type="genus" reg="Rhodnius">R.</tp:taxon-name-part> <tp:taxon-name-part taxon-name-part-type="species" reg="taquarussuensis">taquarussuensis</tp:taxon-name-part></tp:taxon-name></italic>
                        </th><th rowspan="1" colspan="1">
                          <italic><tp:taxon-name><tp:taxon-name-part taxon-name-part-type="genus" reg="Rhodnius">R.</tp:taxon-name-part> <tp:taxon-name-part taxon-name-part-type="species" reg="neglectus">neglectus</tp:taxon-name-part></tp:taxon-name></italic>
                        </th></tr><tr><td rowspan="1" colspan="2">Overall color</td><td rowspan="1" colspan="1">Brown</td><td rowspan="1" colspan="1">Dark brown</td></tr><tr><td rowspan="1" colspan="2">Genae</td><td rowspan="1" colspan="1">Lengthier longer</td><td rowspan="1" colspan="1">Longer</td></tr><tr><td rowspan="1" colspan="2">Vertex</td><td rowspan="1" colspan="1">Quite visible</td><td rowspan="1" colspan="1">Not visible</td></tr><tr><td rowspan="1" colspan="2">Ventral triangular furrow</td><td rowspan="1" colspan="1">Filamentous way</td><td rowspan="1" colspan="1">Rounded way</td></tr><tr><td rowspan="1" colspan="2">Scutellum</td><td rowspan="1" colspan="1">Covers the final portion of the urotergite I process</td><td rowspan="1" colspan="1">The apex of the process of the urotergite I is perfectly visible</td></tr><tr><td rowspan="1" colspan="2">Stridulatory sulcus</td><td rowspan="1" colspan="1">Straight</td><td rowspan="1" colspan="1">Waisted</td></tr><tr><td rowspan="1" colspan="2">Mesothorax</td><td rowspan="1" colspan="1">Half-moon shaped and regular</td><td rowspan="1" colspan="1">Pronounced and slightly irregular</td></tr><tr><td rowspan="3" colspan="1">Female external genitalia</td><td rowspan="1" colspan="1">Dorsal side</td><td rowspan="1" colspan="1">10<sup>th</sup> segment presents a concavity in the middle portion</td><td rowspan="1" colspan="1">10<sup>th</sup> segment is straight</td></tr><tr><td rowspan="1" colspan="1">Posterior side</td><td rowspan="1" colspan="1">The limits of the 9<sup>th</sup> segment with gonocoxite VIII are curve</td><td rowspan="1" colspan="1">The limits of the 9<sup>th</sup> segment with gonocoxite VIII are straight</td></tr><tr><td rowspan="1" colspan="1">Ventral side</td><td rowspan="1" colspan="1">There is a concavity in the external limit with the 10<sup>th</sup> segment</td><td rowspan="1" colspan="1">There is a straight line in the external limit with the 10<sup>th</sup> segment</td></tr><tr><td rowspan="2" colspan="1">Male genitalia</td><td rowspan="1" colspan="1">Phallothecal sclerite</td><td rowspan="1" colspan="1">Trapezoidal shape</td><td rowspan="1" colspan="1">Rounded shape</td></tr><tr><td rowspan="1" colspan="1">Tip of parameres</td><td rowspan="1" colspan="1">Thinner</td><td rowspan="1" colspan="1">Thin</td></tr><tr><td rowspan="1" colspan="2">Heterochromatin in the autosomes</td><td rowspan="1" colspan="1">Present</td><td rowspan="1" colspan="1">Absent</td></tr><tr><td rowspan="1" colspan="2">CMA<sup>+</sup> in autosomes</td><td rowspan="1" colspan="1">Present</td><td rowspan="1" colspan="1">Absent</td></tr></tbody></table></table-wrap><p>On the head, differences were noticed on the vertex, genae, antennae and triangular furrow of the first segment of the rostrum. The vertex of the head of <!--PageBreak--><italic><tp:taxon-name><tp:taxon-name-part taxon-name-part-type="genus" reg="Rhodnius">R.</tp:taxon-name-part> <tp:taxon-name-part taxon-name-part-type="species" reg="taquarussuensis">taquarussuensis</tp:taxon-name-part></tp:taxon-name></italic> sp. n. is quite visible, whereas on <italic><tp:taxon-name><tp:taxon-name-part taxon-name-part-type="genus" reg="Rhodnius">R.</tp:taxon-name-part> <tp:taxon-name-part taxon-name-part-type="species" reg="neglectus">neglectus</tp:taxon-name-part></tp:taxon-name></italic> it is not (Fig. <xref ref-type="fig" rid="F3">3A, B, D, E</xref>). The genae of <italic><tp:taxon-name><tp:taxon-name-part taxon-name-part-type="genus" reg="Rhodnius">R.</tp:taxon-name-part> <tp:taxon-name-part taxon-name-part-type="species" reg="taquarussuensis">taquarussuensis</tp:taxon-name-part></tp:taxon-name></italic> sp. n. are longer than those of <italic><tp:taxon-name><tp:taxon-name-part taxon-name-part-type="genus" reg="Rhodnius">R.</tp:taxon-name-part> <tp:taxon-name-part taxon-name-part-type="species" reg="neglectus">neglectus</tp:taxon-name-part></tp:taxon-name></italic> (Fig. <xref ref-type="fig" rid="F3">3A, D</xref>).On <italic><tp:taxon-name><tp:taxon-name-part taxon-name-part-type="genus" reg="Rhodnius">R.</tp:taxon-name-part> <tp:taxon-name-part taxon-name-part-type="species" reg="taquarussuensis">taquarussuensis</tp:taxon-name-part></tp:taxon-name></italic> sp. n. the 10<sup>th</sup> part of the second segment of the antenna is brown; on <italic><tp:taxon-name><tp:taxon-name-part taxon-name-part-type="genus" reg="Rhodnius">R.</tp:taxon-name-part> <tp:taxon-name-part taxon-name-part-type="species" reg="neglectus">neglectus</tp:taxon-name-part></tp:taxon-name></italic>, though, only the basis has that color. The triangular furrow of the first segment of the rostrum, towards the second segment, ends in a filamentous way on <italic><tp:taxon-name><tp:taxon-name-part taxon-name-part-type="genus" reg="Rhodnius">R.</tp:taxon-name-part> <tp:taxon-name-part taxon-name-part-type="species" reg="taquarussuensis">taquarussuensis</tp:taxon-name-part></tp:taxon-name></italic> sp. n. and in a rounded way on <italic><tp:taxon-name><tp:taxon-name-part taxon-name-part-type="genus" reg="Rhodnius">R.</tp:taxon-name-part> <tp:taxon-name-part taxon-name-part-type="species" reg="neglectus">neglectus</tp:taxon-name-part></tp:taxon-name></italic> (Fig. <xref ref-type="fig" rid="F3">3C, F</xref>). On the thorax, differences can be found on the pronotum, wings, scutellum, prosternum, mesosternum and metasternum (Figs <xref ref-type="fig" rid="F4">4</xref>, <xref ref-type="fig" rid="F5">5</xref>). The membranous portion of the hind wings is brown on <italic><tp:taxon-name><tp:taxon-name-part taxon-name-part-type="genus" reg="Rhodnius">R.</tp:taxon-name-part> <tp:taxon-name-part taxon-name-part-type="species" reg="taquarussuensis">taquarussuensis</tp:taxon-name-part></tp:taxon-name></italic> sp. n. and dark brown on <italic><tp:taxon-name><tp:taxon-name-part taxon-name-part-type="genus" reg="Rhodnius">R.</tp:taxon-name-part> <tp:taxon-name-part taxon-name-part-type="species" reg="neglectus">neglectus</tp:taxon-name-part></tp:taxon-name></italic>. The scutellum ends in a rounded apex on <italic><tp:taxon-name><tp:taxon-name-part taxon-name-part-type="genus" reg="Rhodnius">R.</tp:taxon-name-part> <tp:taxon-name-part taxon-name-part-type="species" reg="taquarussuensis">taquarussuensis</tp:taxon-name-part></tp:taxon-name></italic> sp. n. and in a filamentous apex on <italic><tp:taxon-name><tp:taxon-name-part taxon-name-part-type="genus" reg="Rhodnius">R.</tp:taxon-name-part> <tp:taxon-name-part taxon-name-part-type="species" reg="neglectus">neglectus</tp:taxon-name-part></tp:taxon-name></italic> (Fig. <xref ref-type="fig" rid="F4">4A, B</xref>). On <italic><tp:taxon-name><tp:taxon-name-part taxon-name-part-type="genus" reg="Rhodnius">R.</tp:taxon-name-part> <tp:taxon-name-part taxon-name-part-type="species" reg="taquarussuensis">taquarussuensis</tp:taxon-name-part></tp:taxon-name></italic> sp. n. the apex of the scutellum covers the final portion of the urotergite I process, while on <italic><tp:taxon-name><tp:taxon-name-part taxon-name-part-type="genus" reg="Rhodnius">R.</tp:taxon-name-part> <tp:taxon-name-part taxon-name-part-type="species" reg="neglectus">neglectus</tp:taxon-name-part></tp:taxon-name></italic> the apex of the process of the urotergite I is perfectly visible (Fig. <xref ref-type="fig" rid="F4">4A, B</xref>). The lines limiting the stridulatory sulcus are straight on <italic><tp:taxon-name><tp:taxon-name-part taxon-name-part-type="genus" reg="Rhodnius">R.</tp:taxon-name-part> <tp:taxon-name-part taxon-name-part-type="species" reg="taquarussuensis">taquarussuensis</tp:taxon-name-part></tp:taxon-name></italic> sp. n. and narrowed in the anterior third on <italic><tp:taxon-name><tp:taxon-name-part taxon-name-part-type="genus" reg="Rhodnius">R.</tp:taxon-name-part> <tp:taxon-name-part taxon-name-part-type="species" reg="neglectus">neglectus</tp:taxon-name-part></tp:taxon-name></italic> (Fig. <xref ref-type="fig" rid="F5">5A, B</xref>). On <italic><tp:taxon-name><tp:taxon-name-part taxon-name-part-type="genus" reg="Rhodnius">R.</tp:taxon-name-part> <tp:taxon-name-part taxon-name-part-type="species" reg="taquarussuensis">taquarussuensis</tp:taxon-name-part></tp:taxon-name></italic> sp. n. the basis of the stridulatory sulcus is brown and the sides are black, whereas on <italic><tp:taxon-name><tp:taxon-name-part taxon-name-part-type="genus" reg="Rhodnius">R.</tp:taxon-name-part> <tp:taxon-name-part taxon-name-part-type="species" reg="neglectus">neglectus</tp:taxon-name-part></tp:taxon-name></italic> the entire stridulatory sulcus is black. The central region of the limit between the mesosternum and the metasternum is regular and half-moon shaped on <italic><tp:taxon-name><tp:taxon-name-part taxon-name-part-type="genus" reg="Rhodnius">R.</tp:taxon-name-part> <tp:taxon-name-part taxon-name-part-type="species" reg="taquarussuensis">taquarussuensis</tp:taxon-name-part></tp:taxon-name></italic> sp. n., while on <italic><tp:taxon-name><tp:taxon-name-part taxon-name-part-type="genus" reg="Rhodnius">R.</tp:taxon-name-part> <tp:taxon-name-part taxon-name-part-type="species" reg="neglectus">neglectus</tp:taxon-name-part></tp:taxon-name></italic> it is pronounced and slightly irregular (Fig. <xref ref-type="fig" rid="F5">5C, D</xref>). The beginning of the metasternum is narrow on <italic><tp:taxon-name><tp:taxon-name-part taxon-name-part-type="genus" reg="Rhodnius">R.</tp:taxon-name-part> <tp:taxon-name-part taxon-name-part-type="species" reg="taquarussuensis">taquarussuensis</tp:taxon-name-part></tp:taxon-name></italic> sp. n. <!--PageBreak--><!--PageBreak-->and wide on <italic><tp:taxon-name><tp:taxon-name-part taxon-name-part-type="genus" reg="Rhodnius">R.</tp:taxon-name-part> <tp:taxon-name-part taxon-name-part-type="species" reg="neglectus">neglectus</tp:taxon-name-part></tp:taxon-name></italic> (Fig. <xref ref-type="fig" rid="F5">5C, D</xref>). The ventral abdomen of <italic><tp:taxon-name><tp:taxon-name-part taxon-name-part-type="genus" reg="Rhodnius">R.</tp:taxon-name-part> <tp:taxon-name-part taxon-name-part-type="species" reg="taquarussuensis">taquarussuensis</tp:taxon-name-part></tp:taxon-name></italic> sp. n. is light brown, and that of <italic><tp:taxon-name><tp:taxon-name-part taxon-name-part-type="genus" reg="Rhodnius">R.</tp:taxon-name-part> <tp:taxon-name-part taxon-name-part-type="species" reg="neglectus">neglectus</tp:taxon-name-part></tp:taxon-name></italic> is dark brown (Fig. <xref ref-type="fig" rid="F2">2</xref>). The terminal portion of the paramere of the male genitalia of <italic><tp:taxon-name><tp:taxon-name-part taxon-name-part-type="genus" reg="Rhodnius">R.</tp:taxon-name-part> <tp:taxon-name-part taxon-name-part-type="species" reg="taquarussuensis">taquarussuensis</tp:taxon-name-part></tp:taxon-name></italic> sp. n. is thinner than that of <italic><tp:taxon-name><tp:taxon-name-part taxon-name-part-type="genus" reg="Rhodnius">R.</tp:taxon-name-part> <tp:taxon-name-part taxon-name-part-type="species" reg="neglectus">neglectus</tp:taxon-name-part></tp:taxon-name></italic> (Fig. <xref ref-type="fig" rid="F9">9A, C</xref>). The dorsal phallothecal sclerite has a trapezoidal shape on <italic><tp:taxon-name><tp:taxon-name-part taxon-name-part-type="genus" reg="Rhodnius">R.</tp:taxon-name-part> <tp:taxon-name-part taxon-name-part-type="species" reg="taquarussuensis">taquarussuensis</tp:taxon-name-part></tp:taxon-name></italic> sp. n. and is rounded on <italic><tp:taxon-name><tp:taxon-name-part taxon-name-part-type="genus" reg="Rhodnius">R.</tp:taxon-name-part> <tp:taxon-name-part taxon-name-part-type="species" reg="neglectus">neglectus</tp:taxon-name-part></tp:taxon-name></italic> (Fig. <xref ref-type="fig" rid="F8">8C, D</xref>). The external limit of the 10<sup>th</sup> segment of the dorsal side of the female external genitalia of <italic><tp:taxon-name><tp:taxon-name-part taxon-name-part-type="genus" reg="Rhodnius">R.</tp:taxon-name-part> <tp:taxon-name-part taxon-name-part-type="species" reg="taquarussuensis">taquarussuensis</tp:taxon-name-part></tp:taxon-name></italic> sp. n. presents a concavity in the middle portion, whereas on <italic><tp:taxon-name><tp:taxon-name-part taxon-name-part-type="genus" reg="Rhodnius">R.</tp:taxon-name-part> <tp:taxon-name-part taxon-name-part-type="species" reg="neglectus">neglectus</tp:taxon-name-part></tp:taxon-name></italic> that limit is straight (Fig. <xref ref-type="fig" rid="F6">6A, B</xref>). From posterior view, the limits of the 9<sup>th</sup> segment with gonocoxite VIII are curve on <italic><tp:taxon-name><tp:taxon-name-part taxon-name-part-type="genus" reg="Rhodnius">R.</tp:taxon-name-part> <tp:taxon-name-part taxon-name-part-type="species" reg="taquarussuensis">taquarussuensis</tp:taxon-name-part></tp:taxon-name></italic> sp. n. and straight on <italic><tp:taxon-name><tp:taxon-name-part taxon-name-part-type="genus" reg="Rhodnius">R.</tp:taxon-name-part> <tp:taxon-name-part taxon-name-part-type="species" reg="neglectus">neglectus</tp:taxon-name-part></tp:taxon-name></italic>, and the superior line limiting the 10<sup>th</sup> and 9<sup>th</sup> segments is straight on <italic><tp:taxon-name><tp:taxon-name-part taxon-name-part-type="genus" reg="Rhodnius">R.</tp:taxon-name-part> <tp:taxon-name-part taxon-name-part-type="species" reg="taquarussuensis">taquarussuensis</tp:taxon-name-part></tp:taxon-name></italic> sp. n. and curve on <italic><tp:taxon-name><tp:taxon-name-part taxon-name-part-type="genus" reg="Rhodnius">R.</tp:taxon-name-part> <tp:taxon-name-part taxon-name-part-type="species" reg="neglectus">neglectus</tp:taxon-name-part></tp:taxon-name></italic> (Fig. <xref ref-type="fig" rid="F6">6C, D</xref>). In the ventral side of the female external genitalia of <italic><tp:taxon-name><tp:taxon-name-part taxon-name-part-type="genus" reg="Rhodnius">R.</tp:taxon-name-part> <tp:taxon-name-part taxon-name-part-type="species" reg="taquarussuensis">taquarussuensis</tp:taxon-name-part></tp:taxon-name></italic> sp. n. there is a concavity in the external limit with the 10<sup>th</sup> segment that is also noticed from dorsal view; on <italic><tp:taxon-name><tp:taxon-name-part taxon-name-part-type="genus" reg="Rhodnius">R.</tp:taxon-name-part> <tp:taxon-name-part taxon-name-part-type="species" reg="neglectus">neglectus</tp:taxon-name-part></tp:taxon-name></italic> that limit is a straight line. From ventral view, the external limits of the 9<sup>th</sup> segment of the female external genitalia are curve on <italic><tp:taxon-name><tp:taxon-name-part taxon-name-part-type="genus" reg="Rhodnius">R.</tp:taxon-name-part> <tp:taxon-name-part taxon-name-part-type="species" reg="taquarussuensis">taquarussuensis</tp:taxon-name-part></tp:taxon-name></italic> sp. n. and straight on <italic><tp:taxon-name><tp:taxon-name-part taxon-name-part-type="genus" reg="Rhodnius">R.</tp:taxon-name-part> <tp:taxon-name-part taxon-name-part-type="species" reg="neglectus">neglectus</tp:taxon-name-part></tp:taxon-name></italic> (Fig. <xref ref-type="fig" rid="F6">6E, F</xref>).</p><p>Among the 19 characters measured, 12 showed significant differences between <italic><tp:taxon-name><tp:taxon-name-part taxon-name-part-type="genus" reg="Rhodnius">R.</tp:taxon-name-part> <tp:taxon-name-part taxon-name-part-type="species" reg="taquarussuensis">taquarussuensis</tp:taxon-name-part></tp:taxon-name></italic> sp. n. and <italic><tp:taxon-name><tp:taxon-name-part taxon-name-part-type="genus" reg="Rhodnius">R.</tp:taxon-name-part> <tp:taxon-name-part taxon-name-part-type="species" reg="neglectus">neglectus</tp:taxon-name-part></tp:taxon-name></italic> in both sexes and also the eggs of both species. Two characters showed differences only between males, and five characters did not show significant differences (Tables <xref ref-type="table" rid="T1">1</xref>, <xref ref-type="table" rid="T2">2</xref>).</p><fig id="F3" position="float" orientation="portrait"><label>Figure 3.</label><caption><p>Head by <abbrev xmlns:xlink="http://www.w3.org/1999/xlink" xlink:title="scanning electron microscopy" id="ABBRID0EJBBG" xlink:type="simple">SEM</abbrev> of <italic><tp:taxon-name><tp:taxon-name-part taxon-name-part-type="genus" reg="Rhodnius">R.</tp:taxon-name-part> <tp:taxon-name-part taxon-name-part-type="species" reg="taquarussuensis">taquarussuensis</tp:taxon-name-part></tp:taxon-name></italic> sp. n. <bold>A</bold> dorsal view <bold>B</bold> lateral view, <bold>C</bold> ventral view, <italic><tp:taxon-name><tp:taxon-name-part taxon-name-part-type="genus" reg="Rhodnius">R.</tp:taxon-name-part> <tp:taxon-name-part taxon-name-part-type="species" reg="neglectus">neglectus</tp:taxon-name-part></tp:taxon-name></italic> <bold>D</bold> dorsal view <bold>E</bold> lateral view <bold>F</bold> ventral view. v: vertice, ge: gena, c: clypeus, ac: anteclypeus, tf: triangular furrow.</p></caption><graphic xmlns:xlink="http://www.w3.org/1999/xlink" xlink:href="zookeys-675-001-g003.jpg" position="float" orientation="portrait" xlink:type="simple" id="oo_136572.jpg"/></fig><fig id="F4" position="float" orientation="portrait"><label>Figure 4.</label><caption><p>Escutellum and process of I urotergit by <abbrev xmlns:xlink="http://www.w3.org/1999/xlink" xlink:title="scanning electron microscopy" id="ABBRID0E3CBG" xlink:type="simple">SEM</abbrev>. <bold>A</bold> <italic><tp:taxon-name><tp:taxon-name-part taxon-name-part-type="genus" reg="Rhodnius">R.</tp:taxon-name-part> <tp:taxon-name-part taxon-name-part-type="species" reg="taquarussuensis">taquarussuensis</tp:taxon-name-part></tp:taxon-name></italic> sp. n. <bold>B</bold> <italic><tp:taxon-name><tp:taxon-name-part taxon-name-part-type="genus" reg="Rhodnius">R.</tp:taxon-name-part> <tp:taxon-name-part taxon-name-part-type="species" reg="neglectus">neglectus</tp:taxon-name-part></tp:taxon-name></italic>. pr: pronotum, sc: escutelum, pu: process of I urotergit, ap: apex of escutelum.</p></caption><graphic xmlns:xlink="http://www.w3.org/1999/xlink" xlink:href="zookeys-675-001-g004.jpg" position="float" orientation="portrait" xlink:type="simple" id="oo_136573.jpg"/></fig><fig id="F5" position="float" orientation="portrait"><label>Figure 5.</label><caption><p>Thorax ventral by <abbrev xmlns:xlink="http://www.w3.org/1999/xlink" xlink:title="scanning electron microscopy" id="ABBRID0EHEBG" xlink:type="simple">SEM</abbrev>. <bold>A, C</bold> <italic><tp:taxon-name><tp:taxon-name-part taxon-name-part-type="genus" reg="Rhodnius">R.</tp:taxon-name-part> <tp:taxon-name-part taxon-name-part-type="species" reg="taquarussuensis">taquarussuensis</tp:taxon-name-part></tp:taxon-name></italic> sp. n. <bold>B, D</bold> <italic><tp:taxon-name><tp:taxon-name-part taxon-name-part-type="genus" reg="Rhodnius">R.</tp:taxon-name-part> <tp:taxon-name-part taxon-name-part-type="species" reg="neglectus">neglectus</tp:taxon-name-part></tp:taxon-name></italic>. ss: stridulatory sulcus, ms: mesosternum, mt: metasternum, tu: tubercle, ga: glabrous area, cr: central region.</p></caption><graphic xmlns:xlink="http://www.w3.org/1999/xlink" xlink:href="zookeys-675-001-g005.jpg" position="float" orientation="portrait" xlink:type="simple" id="oo_136574.jpg"/></fig><fig id="F6" position="float" orientation="portrait"><label>Figure 6.</label><caption><p>Female external genitalia by <abbrev xmlns:xlink="http://www.w3.org/1999/xlink" xlink:title="scanning electron microscopy" id="ABBRID0ESFBG" xlink:type="simple">SEM</abbrev> <italic><tp:taxon-name><tp:taxon-name-part taxon-name-part-type="genus" reg="Rhodnius">R.</tp:taxon-name-part> <tp:taxon-name-part taxon-name-part-type="species" reg="taquarussuensis">taquarussuensis</tp:taxon-name-part></tp:taxon-name></italic> sp. n. <bold>A</bold> dorsal view, <bold>C</bold> posterior view <bold>E</bold> ventral view, <italic><tp:taxon-name><tp:taxon-name-part taxon-name-part-type="genus" reg="Rhodnius">R.</tp:taxon-name-part> <tp:taxon-name-part taxon-name-part-type="species" reg="neglectus">neglectus</tp:taxon-name-part></tp:taxon-name></italic> <bold>B</bold> dorsal view <bold>D</bold> posterior view <bold>F</bold> ventral view. Gc 8: gonocoxite VIII; Gc 9: gonapophyse IX; Gp 8: gonapophyse VIII; VII, IX: tergites; X: segment.</p></caption><graphic xmlns:xlink="http://www.w3.org/1999/xlink" xlink:href="zookeys-675-001-g006.jpg" position="float" orientation="portrait" xlink:type="simple" id="oo_136575.jpg"/></fig></tp:treatment-sec><tp:treatment-sec sec-type="description" id="SECID0E4GBG"><title>Description.</title><p>A total of 15 adult females and 15 adult males of <italic><tp:taxon-name><tp:taxon-name-part taxon-name-part-type="genus" reg="Rhodnius">R.</tp:taxon-name-part> <tp:taxon-name-part taxon-name-part-type="species" reg="taquarussuensis">taquarussuensis</tp:taxon-name-part></tp:taxon-name></italic> sp. n. and <italic><tp:taxon-name><tp:taxon-name-part taxon-name-part-type="genus" reg="Rhodnius">R.</tp:taxon-name-part> <tp:taxon-name-part taxon-name-part-type="species" reg="neglectus">neglectus</tp:taxon-name-part></tp:taxon-name></italic> were measured, as well as 30 eggs shells of both species. Such measurements are detailed in Table <xref ref-type="table" rid="T1">1</xref>.</p><p>The head of <italic><tp:taxon-name><tp:taxon-name-part taxon-name-part-type="genus" reg="Rhodnius">R.</tp:taxon-name-part> <tp:taxon-name-part taxon-name-part-type="species" reg="taquarussuensis">taquarussuensis</tp:taxon-name-part></tp:taxon-name></italic> sp. n. has a prominent brown vertex contrasting with the black sides. The clypeus is well defined. The genae are large, visible and dark brown, moving towards the anteclypeus (Figs <xref ref-type="fig" rid="F2">2A, C</xref>, <xref ref-type="fig" rid="F3">3 A, B</xref>). The limits between the genae and the clypeus are brown.</p><!--PageBreak--><p>The first segment of the antennae is black with mixes of brown. The articulation between the first and second segment of the antennae is brown. Roughly all the 10<sup>th</sup> part of the beginning of the second antennal segment is brown. The second segment is mostly black. In the articulation between the second and third antennal segment there is a black ring followed by a brown one. The beginning of the third segment (around 1/3) is black and the remaining portions (2/3) are brown. The articulation between the third and fourth antennal segment is brown. The beginning of the fourth segment is black and the remaining portions are brown with mixes of black (Fig. <xref ref-type="fig" rid="F2">2A, C</xref>).</p><p>The eyes are black and the ocelli are brown. The neck has a brown central dorsal strip flanked by two (1+1) black, narrower strips. The ventral portion of the neck between the ocelli is dark brown (Fig. <xref ref-type="fig" rid="F2">2A, B, C, D</xref>).</p><!--PageBreak--><!--PageBreak--><p>The pronotum of the thorax of <italic><tp:taxon-name><tp:taxon-name-part taxon-name-part-type="genus" reg="Rhodnius">R.</tp:taxon-name-part> <tp:taxon-name-part taxon-name-part-type="species" reg="taquarussuensis">taquarussuensis</tp:taxon-name-part></tp:taxon-name></italic> sp. n. has a trapezoidal shape and is limited by a brown carina. In the antero posterior direction the pronotum has other two brown carina in the middle portion and six black strips. The three carina and the three brown strips are interspersed with the six black strips, which are larger. The collar (first portion of the pronotum) in the central part is brown and is followed by two (1+1) black glabrous areas and the two (1+1) antero lateral angles. The anterior portion of the pronotum consists of three anterior lobes which are clearly distinct from the posterior portion (hindlobe). Those three anterior lobes are limited by the carina and on each of them there are two black glabrous areas with a lengthy and irregular outline (Fig. <xref ref-type="fig" rid="F2">2A, C</xref>).</p><!--PageBreak--><p>The cuticle involving the veins of the hemelytron is light brown. The corium between the veins of the coriaceous region is dark brown, whereas that of the membrane is brown (Fig. <xref ref-type="fig" rid="F2">2A, C</xref>).</p><p>The prosternum contains the stridulatory sulcus, which moves along that segment in an antero-posterior direction, having a brown color in the background and black on <!--PageBreak-->the sides. Two elongated tubercles limit the anterior half of the stridulatory sulcus. In the superior portion and in diagonal direction from the tubercles there are two black glabrous areas surrounded by a set of brown sensilla (Fig. <xref ref-type="fig" rid="F5">5A</xref>).</p><p>The mesosternum is limited anteriorly by the prosternum and posteriorly by the metasternum, both limits being brown. The central line dividing two dark brown elevations is also brown. Those two elevations are limited by two (1+ 1) black side glabrous areas diagonally placed. The central region of the posterior limit of the mesosternum has a half-moon shape. The metasternum is brown and resembles an isosceles triangle. Its anterior portion, i.e., its limit with the mesosternum, corresponds to the vertex of the triangle and is narrow, whereas its posterior portion, i.e., its limit with the first abdominal segment, corresponds to the basis of the triangle (Fig. <xref ref-type="fig" rid="F5">5C</xref>).</p><p>The three pairs of coxae are brown, except for the black glabrous areas. The trochanters of the anterior pair of legs are brown, but mixed with black glabrous areas. The middle and posterior pairs of trochanters are brown and have no glabrous areas. The three pairs of femora are black and the same color prevails in the three pairs of tibiae, except in the articulations with the femur and the spongy fossula, which are brown. The spongy fossulae are located in the first and second pairs of legs in the final portion of the tibia, alongside the articulations with the tarsi (Fig. <xref ref-type="fig" rid="F2">2A, B, C, D</xref>).</p><p>The abdomen of <italic><tp:taxon-name><tp:taxon-name-part taxon-name-part-type="genus" reg="Rhodnius">R.</tp:taxon-name-part> <tp:taxon-name-part taxon-name-part-type="species" reg="taquarussuensis">taquarussuensis</tp:taxon-name-part></tp:taxon-name></italic> sp. n. presents a brown color in the longitudinal central portion. On the sides of each segment there are (3+3) black glabrous areas, which are mixed with brown and black areas. The connexivum of the dorsal portion lies between the second and seventh segment. For each of those segments the anterior half is black and the posterior one is brown. The dorsal connexivum, also lying between the second and seventh segment, has a black color in 2/3 of the anterior portion, but that black color ends in an irregular way over the remaining 1/3, which is brown. Therefore, the black portion of the connexivum presents two edges moving towards the brown portion: one in the internal limit of the connexivum and the other in the middle portion. However, the connexivum of the second dorsal segment is black in the anterior half and brown in the posterior one, the limit between the portions having a diagonal shape. The seventh segment, on the other hand, is practically all black, except for a small brown strip located in the external posterior half. Type 1 sensilla, which prevail on the head, thorax and abdomen, have a brown color (Fig. <xref ref-type="fig" rid="F2">2B, D</xref>).</p><p>Male genitalia have the typical aspect of the genus <italic><tp:taxon-name><tp:taxon-name-part taxon-name-part-type="genus" reg="Rhodnius">Rhodnius</tp:taxon-name-part></tp:taxon-name></italic>. The median process of the pygophore (PrP) is short and triangular, but the base is broad and the sides are elongated with a thin edge. Parameres are hairy with a thin edge. From ventral view, the phallosome (Ph) has a broad plate whose superior region has a trapezoidal shape and occupies the middle region of the aedeagus. The support of the phallosome plate (PrPh) is broad. Conjunctival process I (PrcjI) is present and II (PrcjII) is absent. Endosomal process (En) is well-developed when seen from dorsal and ventral view (Figs <xref ref-type="fig" rid="F8">8A, C</xref>, <xref ref-type="fig" rid="F9">9B</xref>).</p><fig id="F7" position="float" orientation="portrait"><label>Figure 7.</label><caption><p>Eggs general vision and egg exochorium detail of <italic><tp:taxon-name><tp:taxon-name-part taxon-name-part-type="genus" reg="Rhodnius">R.</tp:taxon-name-part> <tp:taxon-name-part taxon-name-part-type="species" reg="taquarussuensis">taquarussuensis</tp:taxon-name-part></tp:taxon-name></italic> sp. n. (<bold>A, C</bold>), <italic><tp:taxon-name><tp:taxon-name-part taxon-name-part-type="genus" reg="Rhodnius">R.</tp:taxon-name-part> <tp:taxon-name-part taxon-name-part-type="species" reg="neglectus">neglectus</tp:taxon-name-part></tp:taxon-name></italic> (<bold>B, D</bold>). cl: colar, cr: chorial rim, ex: exochorium, nk: neck, op: operculum, ec: exochorium cell, ft: follicular tubes, ll: limiting line.</p></caption><graphic xmlns:xlink="http://www.w3.org/1999/xlink" xlink:href="zookeys-675-001-g007.jpg" position="float" orientation="portrait" xlink:type="simple" id="oo_136576.jpg"/></fig><fig id="F8" position="float" orientation="portrait"><label>Figure 8.</label><caption><p>Phallus of <italic><tp:taxon-name><tp:taxon-name-part taxon-name-part-type="genus" reg="Rhodnius">R.</tp:taxon-name-part> <tp:taxon-name-part taxon-name-part-type="species" reg="taquarussuensis">taquarussuensis</tp:taxon-name-part></tp:taxon-name></italic> sp. n. <bold>A</bold> dorsal view <bold>C</bold> ventral view, <italic><tp:taxon-name><tp:taxon-name-part taxon-name-part-type="genus" reg="Rhodnius">R.</tp:taxon-name-part> <tp:taxon-name-part taxon-name-part-type="species" reg="neglectus">neglectus</tp:taxon-name-part></tp:taxon-name></italic> <bold>B</bold> dorsal view <bold>D</bold> ventral view. Cj: conjunctive, En: endosome, EPlb: median extencion of basal plate, P: phallus, Plb: basal plate, PrG: gonopore process, PrPh: phallossoma process, Ph: phallosoma, PrCj: conjunctive process, ll: line limit.</p></caption><graphic xmlns:xlink="http://www.w3.org/1999/xlink" xlink:href="zookeys-675-001-g008.jpg" position="float" orientation="portrait" xlink:type="simple" id="oo_136577.jpg"/></fig><fig id="F9" position="float" orientation="portrait"><label>Figure 9.</label><caption><p>Parameres dorsal view of <italic><tp:taxon-name><tp:taxon-name-part taxon-name-part-type="genus" reg="Rhodnius">R.</tp:taxon-name-part> <tp:taxon-name-part taxon-name-part-type="species" reg="taquarussuensis">taquarussuensis</tp:taxon-name-part></tp:taxon-name></italic> sp. n. (<bold>A</bold>), Median process of the pygophore of <italic><tp:taxon-name><tp:taxon-name-part taxon-name-part-type="genus" reg="Rhodnius">R.</tp:taxon-name-part> <tp:taxon-name-part taxon-name-part-type="species" reg="taquarussuensis">taquarussuensis</tp:taxon-name-part></tp:taxon-name></italic> sp. n. (<bold>B</bold>) Parameres dorsal view of <italic><tp:taxon-name><tp:taxon-name-part taxon-name-part-type="genus" reg="Rhodnius">R.</tp:taxon-name-part> <tp:taxon-name-part taxon-name-part-type="species" reg="neglectus">neglectus</tp:taxon-name-part></tp:taxon-name></italic> (<bold>C</bold>) Median process of the pygophore of <italic><tp:taxon-name><tp:taxon-name-part taxon-name-part-type="genus" reg="Rhodnius">R.</tp:taxon-name-part> <tp:taxon-name-part taxon-name-part-type="species" reg="neglectus">neglectus</tp:taxon-name-part></tp:taxon-name></italic> (<bold>D</bold>).</p></caption><graphic xmlns:xlink="http://www.w3.org/1999/xlink" xlink:href="zookeys-675-001-g009.jpg" position="float" orientation="portrait" xlink:type="simple" id="oo_136579.jpg"/></fig><p>The dorsal side of the female external genitalia presents a concavity in the middle portion of the 10<sup>th</sup> segment. Seen from posterior view, the limits (1+1) of the 9<sup>th</sup> segment with gonocoxite VIII are curve, whereas the superior line limiting the 10<sup>th</sup>and 9<sup>th</sup>segments is straight. In the central portion of the 10<sup>th</sup> segment of the ventral side of <!--PageBreak-->the female external genitalia there is another concavity that can be noticed from dorsal view. The external limits (1+1) of the 9<sup>th</sup> segment of the female external genitalia are curve when seen from ventral view (Fig. <xref ref-type="fig" rid="F6">6A, C, E</xref>).</p><p>Egg shells of <italic><tp:taxon-name><tp:taxon-name-part taxon-name-part-type="genus" reg="Rhodnius">R.</tp:taxon-name-part> <tp:taxon-name-part taxon-name-part-type="species" reg="taquarussuensis">taquarussuensis</tp:taxon-name-part></tp:taxon-name></italic> sp. n. have a length of 1.72 mm and an opercular opening of 0.49 mm. They present lateral flattening, collar and exochorion cells, most with pentagonal or hexagonal shape (Fig. <xref ref-type="fig" rid="F7">7A, C</xref>).</p><p>Finally, although <italic><tp:taxon-name><tp:taxon-name-part taxon-name-part-type="genus" reg="Rhodnius">R.</tp:taxon-name-part> <tp:taxon-name-part taxon-name-part-type="species" reg="taquarussuensis">taquarussuensis</tp:taxon-name-part></tp:taxon-name></italic> sp. n. showed the same number of chromosomes as <italic><tp:taxon-name><tp:taxon-name-part taxon-name-part-type="genus" reg="Rhodnius">R.</tp:taxon-name-part> <tp:taxon-name-part taxon-name-part-type="species" reg="neglectus">neglectus</tp:taxon-name-part></tp:taxon-name></italic> and all the tribe <tp:taxon-name><tp:taxon-name-part taxon-name-part-type="tribe">Rhodniini</tp:taxon-name-part></tp:taxon-name>, i.e., 2n = 22 (Figure <xref ref-type="fig" rid="F11">11B</xref>), the constitutive heterochromatin pattern and the composition of the pairs of bases of DNA rich in <abbrev xmlns:xlink="http://www.w3.org/1999/xlink" xlink:title="antenniferous tubercle" id="ABBRID0EKSBG" xlink:type="simple">AT</abbrev> and CG were completely different from <italic><tp:taxon-name><tp:taxon-name-part taxon-name-part-type="genus" reg="Rhodnius">R.</tp:taxon-name-part> <tp:taxon-name-part taxon-name-part-type="species" reg="neglectus">neglectus</tp:taxon-name-part></tp:taxon-name></italic>, as the analysis of the nuclei of the initial prophases of <italic><tp:taxon-name><tp:taxon-name-part taxon-name-part-type="genus" reg="Rhodnius">R.</tp:taxon-name-part> <tp:taxon-name-part taxon-name-part-type="species" reg="taquarussuensis">taquarussuensis</tp:taxon-name-part></tp:taxon-name></italic> sp. n. has revealed a chromocenter consisting of sex chromosomes (arrow) and several heterochromatic blocks dispersed in the nucleus (Fig. <xref ref-type="fig" rid="F11">11A</xref>). The analysis of metaphase I of <italic><tp:taxon-name><tp:taxon-name-part taxon-name-part-type="genus" reg="Rhodnius">R.</tp:taxon-name-part> <tp:taxon-name-part taxon-name-part-type="species" reg="taquarussuensis">taquarussuensis</tp:taxon-name-part></tp:taxon-name></italic> sp. n. has demonstrated that this triatomine has heterochromatic blocks in both extremities of <!--PageBreak-->practically all the autosomes and in the Y sex chromosome (Fig. <xref ref-type="fig" rid="F11">11B</xref>), unlike what has been recently stated for many populations of <italic><tp:taxon-name><tp:taxon-name-part taxon-name-part-type="genus" reg="Rhodnius">R.</tp:taxon-name-part> <tp:taxon-name-part taxon-name-part-type="species" reg="neglectus">neglectus</tp:taxon-name-part></tp:taxon-name></italic> that do not present heterochromatin in autosomes (<xref ref-type="bibr" rid="B2">Alevi et al. 2015a</xref>). Furthermore, <italic><tp:taxon-name><tp:taxon-name-part taxon-name-part-type="genus" reg="Rhodnius">R.</tp:taxon-name-part> <tp:taxon-name-part taxon-name-part-type="species" reg="taquarussuensis">taquarussuensis</tp:taxon-name-part></tp:taxon-name></italic> sp. n. has the X sex chromosome rich in CG (Fig. <xref ref-type="fig" rid="F12">12C</xref>), the Y rich in <abbrev xmlns:xlink="http://www.w3.org/1999/xlink" xlink:title="antenniferous tubercle" id="ABBRID0EXUBG" xlink:type="simple">AT</abbrev> (Fig. <xref ref-type="fig" rid="F12">12D</xref>) and various <!--PageBreak-->blocks rich in CG dispersed in the prophase nucleus (Fig. <xref ref-type="fig" rid="F12">12C</xref>), while <italic><tp:taxon-name><tp:taxon-name-part taxon-name-part-type="genus" reg="Rhodnius">R.</tp:taxon-name-part> <tp:taxon-name-part taxon-name-part-type="species" reg="neglectus">neglectus</tp:taxon-name-part></tp:taxon-name></italic> only has the X sex chromosome rich in CG (Fig. <xref ref-type="fig" rid="F12">12A</xref>) and the Y rich in <abbrev xmlns:xlink="http://www.w3.org/1999/xlink" xlink:title="antenniferous tubercle" id="ABBRID0EUVBG" xlink:type="simple">AT</abbrev> (Fig. <xref ref-type="fig" rid="F12">12B</xref>), which proves the genetic differences between the two <italic><tp:taxon-name><tp:taxon-name-part taxon-name-part-type="genus" reg="Rhodnius">Rhodnius</tp:taxon-name-part></tp:taxon-name></italic> species.</p><fig id="F10" position="float" orientation="portrait"><label>Figure 10.</label><caption><p>
                      <bold>A</bold> Right wing of <italic><tp:taxon-name><tp:taxon-name-part taxon-name-part-type="genus" reg="Rhodnius">R.</tp:taxon-name-part> <tp:taxon-name-part taxon-name-part-type="species" reg="taquarussuensis">taquarussuensis</tp:taxon-name-part></tp:taxon-name></italic> sp. n. with the seven landmarks used in morphometric analysis. Following Bookstein (1990), all points correspond to type I landmarks (venation intersections) <bold>B</bold> Factorial maps in the plane of the two discriminant factors of wing shape variation (canonical variables 1 and 2, or CV1 and CV2) presenting the distribution of specimens of <italic><tp:taxon-name><tp:taxon-name-part taxon-name-part-type="genus" reg="Rhodnius">R.</tp:taxon-name-part> <tp:taxon-name-part taxon-name-part-type="species" reg="taquarussuensis">taquarussuensis</tp:taxon-name-part></tp:taxon-name></italic> sp. n. (Rta, black cicle) and <italic><tp:taxon-name><tp:taxon-name-part taxon-name-part-type="genus" reg="Rhodnius">R.</tp:taxon-name-part> <tp:taxon-name-part taxon-name-part-type="species" reg="neglectus">neglectus</tp:taxon-name-part></tp:taxon-name></italic> (Rne, silver cicle).</p></caption><graphic xmlns:xlink="http://www.w3.org/1999/xlink" xlink:href="zookeys-675-001-g010.jpg" position="float" orientation="portrait" xlink:type="simple" id="oo_136580.jpg"/></fig><fig id="F11" position="float" orientation="portrait"><label>Figure 11.</label><caption><p>Constitutive heterochromatin pattern in <italic><tp:taxon-name><tp:taxon-name-part taxon-name-part-type="genus" reg="Rhodnius">R.</tp:taxon-name-part> <tp:taxon-name-part taxon-name-part-type="species" reg="taquarussuensis">taquarussuensis</tp:taxon-name-part></tp:taxon-name></italic>. <bold>A</bold> Initial prophases with a chromocenter heterochromatic consisting of sex chromosomes (arrow) and several heterochromatic blocks dispersed in the nucleus <bold>B</bold> Metaphase I with heterochromatic blocks in both extremities of practically all the autosomes and in the Y sex chromosome. X: X sex chromosome, Y: Y sex chromosome. Bar: 10 μm.</p></caption><graphic xmlns:xlink="http://www.w3.org/1999/xlink" xlink:href="zookeys-675-001-g011.jpg" position="float" orientation="portrait" xlink:type="simple" id="oo_136581.jpg"/></fig><fig id="F12" position="float" orientation="portrait"><label>Figure 12.</label><caption><p>Composition of the pairs of bases of DNA rich in <abbrev xmlns:xlink="http://www.w3.org/1999/xlink" xlink:title="antenniferous tubercle" id="ABBRID0EZYBG" xlink:type="simple">AT</abbrev> and CG in <italic><tp:taxon-name><tp:taxon-name-part taxon-name-part-type="genus" reg="Rhodnius">R.</tp:taxon-name-part> <tp:taxon-name-part taxon-name-part-type="species" reg="neglectus">neglectus</tp:taxon-name-part></tp:taxon-name></italic> (<bold>A, B</bold>) and <italic><tp:taxon-name><tp:taxon-name-part taxon-name-part-type="genus" reg="Rhodnius">R.</tp:taxon-name-part> <tp:taxon-name-part taxon-name-part-type="species" reg="taquarussuensis">taquarussuensis</tp:taxon-name-part></tp:taxon-name></italic> (<bold>C, D</bold>). <bold>A</bold> X sex chromosome rich in CG <bold>B</bold> Y sex chromosome rich in <abbrev xmlns:xlink="http://www.w3.org/1999/xlink" xlink:title="antenniferous tubercle" id="ABBRID0E2ZBG" xlink:type="simple">AT</abbrev> <bold>C</bold> X sex chromosome and various blocks dispersed in the prophase nucleus (arrows) rich in CG <bold>D</bold> Y sex chromosome rich in <abbrev xmlns:xlink="http://www.w3.org/1999/xlink" xlink:title="antenniferous tubercle" id="ABBRID0ED1BG" xlink:type="simple">AT</abbrev>. X: X sex chromosome, Y: Y sex chromosome. Bar: 10μm.</p></caption><graphic xmlns:xlink="http://www.w3.org/1999/xlink" xlink:href="zookeys-675-001-g012.jpg" position="float" orientation="portrait" xlink:type="simple" id="oo_136582.jpg"/></fig><!--PageBreak--></tp:treatment-sec><tp:treatment-sec><!--Section generated to contain objects referenced in tp:taxon-treatment.--><table-wrap id="T1" position="float" orientation="portrait"><label>Table 1.</label><caption><p>Mean of measurement (mm) of 15 females and 15 males of <italic><tp:taxon-name><tp:taxon-name-part taxon-name-part-type="genus" reg="Rhodnius">R.</tp:taxon-name-part> <tp:taxon-name-part taxon-name-part-type="species" reg="taquarussuensis">taquarussuensis</tp:taxon-name-part></tp:taxon-name></italic> sp. n. and <italic><tp:taxon-name><tp:taxon-name-part taxon-name-part-type="genus" reg="Rhodnius">R.</tp:taxon-name-part> <tp:taxon-name-part taxon-name-part-type="species" reg="neglectus">neglectus</tp:taxon-name-part></tp:taxon-name></italic>.</p></caption><table id="TID0EAKAC" rules="all"><tbody><tr><th rowspan="1" colspan="3">Female</th><th rowspan="1" colspan="2">Male</th></tr><tr><th rowspan="1" colspan="1"/><th rowspan="1" colspan="1">
                  <italic><tp:taxon-name><tp:taxon-name-part taxon-name-part-type="genus" reg="Rhodnius">R.</tp:taxon-name-part> <tp:taxon-name-part taxon-name-part-type="species" reg="taquarussuensis">taquarussuensis</tp:taxon-name-part></tp:taxon-name></italic>
                </th><th rowspan="1" colspan="1">
                  <italic><tp:taxon-name><tp:taxon-name-part taxon-name-part-type="genus" reg="Rhodnius">R.</tp:taxon-name-part> <tp:taxon-name-part taxon-name-part-type="species" reg="neglectus">neglectus</tp:taxon-name-part></tp:taxon-name></italic>
                </th><th rowspan="1" colspan="1">
                  <italic><tp:taxon-name><tp:taxon-name-part taxon-name-part-type="genus" reg="Rhodnius">R.</tp:taxon-name-part> <tp:taxon-name-part taxon-name-part-type="species" reg="taquarussuensis">taquarussuensis</tp:taxon-name-part></tp:taxon-name></italic>
                </th><th rowspan="1" colspan="1">
                  <italic><tp:taxon-name><tp:taxon-name-part taxon-name-part-type="genus" reg="Rhodnius">R.</tp:taxon-name-part> <tp:taxon-name-part taxon-name-part-type="species" reg="neglectus">neglectus</tp:taxon-name-part></tp:taxon-name></italic>
                </th></tr><tr><td rowspan="1" colspan="1">
                  <bold><abbrev xmlns:xlink="http://www.w3.org/1999/xlink" xlink:title="total length of the triatomine" id="ABBRID0EQIAE" xlink:type="simple">TL</abbrev></bold>
                </td><td rowspan="1" colspan="1">17,25</td><td rowspan="1" colspan="1">17,25</td><td rowspan="1" colspan="1">
                  <bold>15,24</bold>
                </td><td rowspan="1" colspan="1">
                  <bold>15,96</bold>
                </td></tr><tr><td rowspan="1" colspan="1">
                  <bold><abbrev xmlns:xlink="http://www.w3.org/1999/xlink" xlink:title="maximum length of the abdomen" id="ABBRID0EMJAE" xlink:type="simple">MLA</abbrev></bold>
                </td><td rowspan="1" colspan="1">9,86</td><td rowspan="1" colspan="1">10,03</td><td rowspan="1" colspan="1">
                  <bold>8,41</bold>
                </td><td rowspan="1" colspan="1">
                  <bold>9,05</bold>
                </td></tr><tr><td rowspan="1" colspan="1">
                  <bold><abbrev xmlns:xlink="http://www.w3.org/1999/xlink" xlink:title="maximum length of the thorax" id="ABBRID0EIKAE" xlink:type="simple">MLT</abbrev></bold>
                </td><td rowspan="1" colspan="1">
                  <bold>5,00</bold>
                </td><td rowspan="1" colspan="1">
                  <bold>4,11</bold>
                </td><td rowspan="1" colspan="1">
                  <bold>4,54</bold>
                </td><td rowspan="1" colspan="1">
                  <bold>3,79</bold>
                </td></tr><tr><td rowspan="1" colspan="1">
                  <bold><abbrev xmlns:xlink="http://www.w3.org/1999/xlink" xlink:title="length of first rostral segment" id="ABBRID0EKLAE" xlink:type="simple">R1</abbrev></bold>
                </td><td rowspan="1" colspan="1">
                  <bold>0,75</bold>
                </td><td rowspan="1" colspan="1">
                  <bold>0,92</bold>
                </td><td rowspan="1" colspan="1">
                  <bold>0,71</bold>
                </td><td rowspan="1" colspan="1">
                  <bold>0,92</bold>
                </td></tr><tr><td rowspan="1" colspan="1">
                  <bold><abbrev xmlns:xlink="http://www.w3.org/1999/xlink" xlink:title="length of second rostral segment" id="ABBRID0EMMAE" xlink:type="simple">R2</abbrev></bold>
                </td><td rowspan="1" colspan="1">
                  <bold>3,38</bold>
                </td><td rowspan="1" colspan="1">
                  <bold>3,58</bold>
                </td><td rowspan="1" colspan="1">
                  <bold>3,16</bold>
                </td><td rowspan="1" colspan="1">
                  <bold>3,59</bold>
                </td></tr><tr><td rowspan="1" colspan="1">
                  <bold><abbrev xmlns:xlink="http://www.w3.org/1999/xlink" xlink:title="length of third rostral segment" id="ABBRID0EONAE" xlink:type="simple">R3</abbrev></bold>
                </td><td rowspan="1" colspan="1">
                  <bold>0,85</bold>
                </td><td rowspan="1" colspan="1">
                  <bold>0,95</bold>
                </td><td rowspan="1" colspan="1">
                  <bold>0,77</bold>
                </td><td rowspan="1" colspan="1">
                  <bold>0,96</bold>
                </td></tr><tr><td rowspan="1" colspan="1">
                  <bold><abbrev xmlns:xlink="http://www.w3.org/1999/xlink" xlink:title="head length" id="ABBRID0EQOAE" xlink:type="simple">HL</abbrev></bold>
                </td><td rowspan="1" colspan="1">
                  <bold>4.44</bold>
                </td><td rowspan="1" colspan="1">
                  <bold>5,81</bold>
                </td><td rowspan="1" colspan="1">
                  <bold>4.20</bold>
                </td><td rowspan="1" colspan="1">
                  <bold>5,24</bold>
                </td></tr><tr><td rowspan="1" colspan="1">
                  <bold><abbrev xmlns:xlink="http://www.w3.org/1999/xlink" xlink:title="external distance between ocelli" id="ABBRID0ESPAE" xlink:type="simple">EO</abbrev></bold>
                </td><td rowspan="1" colspan="1">
                  <bold>1.53</bold>
                </td><td rowspan="1" colspan="1">
                  <bold>1,98</bold>
                </td><td rowspan="1" colspan="1">
                  <bold>1.42</bold>
                </td><td rowspan="1" colspan="1">
                  <bold>1,80</bold>
                </td></tr><tr><td rowspan="1" colspan="1">
                  <bold><abbrev xmlns:xlink="http://www.w3.org/1999/xlink" xlink:title="inner distance between eyes" id="ABBRID0EUQAE" xlink:type="simple">IE</abbrev></bold>
                </td><td rowspan="1" colspan="1">
                  <bold>0.61</bold>
                </td><td rowspan="1" colspan="1">
                  <bold>0,77</bold>
                </td><td rowspan="1" colspan="1">
                  <bold>0.54</bold>
                </td><td rowspan="1" colspan="1">
                  <bold>0,66</bold>
                </td></tr><tr><td rowspan="1" colspan="1">
                  <bold><abbrev xmlns:xlink="http://www.w3.org/1999/xlink" xlink:title="postocular distance (excluding neck)" id="ABBRID0EWRAE" xlink:type="simple">PO</abbrev></bold>
                </td><td rowspan="1" colspan="1">
                  <bold>1.00</bold>
                </td><td rowspan="1" colspan="1">
                  <bold>3,67</bold>
                </td><td rowspan="1" colspan="1">
                  <bold>1.04</bold>
                </td><td rowspan="1" colspan="1">
                  <bold>3,37</bold>
                </td></tr><tr><td rowspan="1" colspan="1">
                  <bold><abbrev xmlns:xlink="http://www.w3.org/1999/xlink" xlink:title="anteocular distance" id="ABBRID0EYSAE" xlink:type="simple">AO</abbrev></bold>
                </td><td rowspan="1" colspan="1">
                  <bold>2.62</bold>
                </td><td rowspan="1" colspan="1">
                  <bold>0,90</bold>
                </td><td rowspan="1" colspan="1">
                  <bold>2.44</bold>
                </td><td rowspan="1" colspan="1">
                  <bold>0,91</bold>
                </td></tr><tr><td rowspan="1" colspan="1">
                  <bold><abbrev xmlns:xlink="http://www.w3.org/1999/xlink" xlink:title="antenniferous tubercle" id="ABBRID0E1TAE" xlink:type="simple">AT</abbrev></bold>
                </td><td rowspan="1" colspan="1">
                  <bold>1.93</bold>
                </td><td rowspan="1" colspan="1">
                  <bold>2,30</bold>
                </td><td rowspan="1" colspan="1">
                  <bold>1.82</bold>
                </td><td rowspan="1" colspan="1">
                  <bold>2,30</bold>
                </td></tr><tr><td rowspan="1" colspan="1">
                  <bold><abbrev xmlns:xlink="http://www.w3.org/1999/xlink" xlink:title="scutellum" id="ABBRID0E3UAE" xlink:type="simple">SC</abbrev></bold>
                </td><td rowspan="1" colspan="1">1,96</td><td rowspan="1" colspan="1">2,03</td><td rowspan="1" colspan="1">1,69</td><td rowspan="1" colspan="1">1,86</td></tr><tr><td rowspan="1" colspan="1">
                  <bold><abbrev xmlns:xlink="http://www.w3.org/1999/xlink" xlink:title="1st left antennal segment" id="ABBRID0ESVAE" xlink:type="simple">A1</abbrev></bold>
                </td><td rowspan="1" colspan="1">0,45</td><td rowspan="1" colspan="1">0,55</td><td rowspan="1" colspan="1">0,29</td><td rowspan="1" colspan="1">0,59</td></tr><tr><td rowspan="1" colspan="1">
                  <bold><abbrev xmlns:xlink="http://www.w3.org/1999/xlink" xlink:title="2nd left antennal segment" id="ABBRID0EIWAE" xlink:type="simple">A2</abbrev></bold>
                </td><td rowspan="1" colspan="1">3,56</td><td rowspan="1" colspan="1">4,13</td><td rowspan="1" colspan="1">2,24</td><td rowspan="1" colspan="1">4,35</td></tr><tr><td rowspan="1" colspan="1">
                  <bold><abbrev xmlns:xlink="http://www.w3.org/1999/xlink" xlink:title="3rd left antennal segment" id="ABBRID0E5WAE" xlink:type="simple">A3</abbrev></bold>
                </td><td rowspan="1" colspan="1">2,03</td><td rowspan="1" colspan="1">2,43</td><td rowspan="1" colspan="1">1,28</td><td rowspan="1" colspan="1">2,50</td></tr><tr><td rowspan="1" colspan="1">
                  <bold><abbrev xmlns:xlink="http://www.w3.org/1999/xlink" xlink:title="4th left antennal segment" id="ABBRID0EUXAE" xlink:type="simple">A4</abbrev></bold>
                </td><td rowspan="1" colspan="1">1,36</td><td rowspan="1" colspan="1">1,82</td><td rowspan="1" colspan="1">0,87</td><td rowspan="1" colspan="1">1,92</td></tr><tr><td rowspan="1" colspan="1">
                  <bold>Eggs</bold>
                </td><td rowspan="1" colspan="2">
                  <bold><italic><tp:taxon-name><tp:taxon-name-part taxon-name-part-type="genus" reg="Rhodnius">R.</tp:taxon-name-part> <tp:taxon-name-part taxon-name-part-type="species" reg="taquarussuensis">taquarussuensis</tp:taxon-name-part></tp:taxon-name></italic></bold>
                </td><td rowspan="1" colspan="2">
                  <bold><italic><tp:taxon-name><tp:taxon-name-part taxon-name-part-type="genus" reg="Rhodnius">R.</tp:taxon-name-part> <tp:taxon-name-part taxon-name-part-type="species" reg="neglectus">neglectus</tp:taxon-name-part></tp:taxon-name></italic></bold>
                </td></tr><tr><td rowspan="1" colspan="1">
                  <bold><abbrev xmlns:xlink="http://www.w3.org/1999/xlink" xlink:title="total egg length" id="ABBRID0EVZAE" xlink:type="simple">TE</abbrev></bold>
                </td><td rowspan="1" colspan="2">
                  <bold>1,72</bold>
                </td><td rowspan="1" colspan="2">
                  <bold>1,62</bold>
                </td></tr><tr><td rowspan="1" colspan="1">
                  <bold><abbrev xmlns:xlink="http://www.w3.org/1999/xlink" xlink:title="egg opercular opening" id="ABBRID0EL1AE" xlink:type="simple">OO</abbrev></bold>
                </td><td rowspan="1" colspan="2">
                  <bold>0,49</bold>
                </td><td rowspan="1" colspan="2">
                  <bold>0,52</bold>
                </td></tr></tbody></table><table-wrap-foot><fn><p>*30 eggshells were used for each species.</p></fn><fn><p>
                <bold><abbrev xmlns:xlink="http://www.w3.org/1999/xlink" xlink:title="total length of the triatomine" id="ABBRID0ED2AE" xlink:type="simple">TL</abbrev></bold>, Total length of the triatomine; <bold><abbrev xmlns:xlink="http://www.w3.org/1999/xlink" xlink:title="maximum length of the abdomen" id="ABBRID0EJ2AE" xlink:type="simple">MLA</abbrev></bold>, maximum length of the abdomen; <bold><abbrev xmlns:xlink="http://www.w3.org/1999/xlink" xlink:title="maximum length of the thorax" id="ABBRID0EO2AE" xlink:type="simple">MLT</abbrev></bold>, maximum length of the thorax; <bold><abbrev xmlns:xlink="http://www.w3.org/1999/xlink" xlink:title="length of first rostral segment" id="ABBRID0ET2AE" xlink:type="simple">R1</abbrev></bold>, <bold><abbrev xmlns:xlink="http://www.w3.org/1999/xlink" xlink:title="length of second rostral segment" id="ABBRID0EY2AE" xlink:type="simple">R2</abbrev></bold> and <bold><abbrev xmlns:xlink="http://www.w3.org/1999/xlink" xlink:title="length of third rostral segment" id="ABBRID0E42AE" xlink:type="simple">R3</abbrev></bold>, lengths of first, second, and third rostral segments, respectively; <bold><abbrev xmlns:xlink="http://www.w3.org/1999/xlink" xlink:title="head length" id="ABBRID0EC3AE" xlink:type="simple">HL</abbrev></bold>, head length; <bold><abbrev xmlns:xlink="http://www.w3.org/1999/xlink" xlink:title="external distance between ocelli" id="ABBRID0EH3AE" xlink:type="simple">EO</abbrev></bold>, external distance between ocelli; <bold><abbrev xmlns:xlink="http://www.w3.org/1999/xlink" xlink:title="inner distance between eyes" id="ABBRID0EM3AE" xlink:type="simple">IE</abbrev></bold>, inner distance between eyes; <bold><abbrev xmlns:xlink="http://www.w3.org/1999/xlink" xlink:title="postocular distance (excluding neck)" id="ABBRID0ER3AE" xlink:type="simple">PO</abbrev></bold>, postocular distance (excluding neck); <bold><abbrev xmlns:xlink="http://www.w3.org/1999/xlink" xlink:title="anteocular distance" id="ABBRID0EW3AE" xlink:type="simple">AO</abbrev></bold>, anteocular distance; <bold><abbrev xmlns:xlink="http://www.w3.org/1999/xlink" xlink:title="antenniferous tubercle" id="ABBRID0E23AE" xlink:type="simple">AT</abbrev></bold>, antenniferous tubercle; <bold><abbrev xmlns:xlink="http://www.w3.org/1999/xlink" xlink:title="scutellum" id="ABBRID0EA4AE" xlink:type="simple">SC</abbrev></bold>, Scutellum; <bold><abbrev xmlns:xlink="http://www.w3.org/1999/xlink" xlink:title="1st left antennal segment" id="ABBRID0EF4AE" xlink:type="simple">A1</abbrev></bold>, <bold><abbrev xmlns:xlink="http://www.w3.org/1999/xlink" xlink:title="2nd left antennal segment" id="ABBRID0EK4AE" xlink:type="simple">A2</abbrev></bold>, <bold><abbrev xmlns:xlink="http://www.w3.org/1999/xlink" xlink:title="3rd left antennal segment" id="ABBRID0EP4AE" xlink:type="simple">A3</abbrev></bold> and <bold><abbrev xmlns:xlink="http://www.w3.org/1999/xlink" xlink:title="4th left antennal segment" id="ABBRID0EU4AE" xlink:type="simple">A4</abbrev></bold>, 1st, 2nd, 3rd, and 4th left antennal segments, respectively; <bold><abbrev xmlns:xlink="http://www.w3.org/1999/xlink" xlink:title="total egg length" id="ABBRID0EZ4AE" xlink:type="simple">TE</abbrev></bold>, Total egg length; <bold><abbrev xmlns:xlink="http://www.w3.org/1999/xlink" xlink:title="egg opercular opening" id="ABBRID0E54AE" xlink:type="simple">OO</abbrev></bold>, egg opercular opening. The values in bold were significant at α = 0.05, using unpaired t-test.</p></fn></table-wrap-foot></table-wrap></tp:treatment-sec><ref-list><ref id="B2"><mixed-citation xmlns:xlink="http://www.w3.org/1999/xlink" xlink:type="simple">
          <person-group><name name-style="western"><surname>Alevi</surname><given-names>KCC</given-names></name><name name-style="western"><surname>Rodas</surname><given-names>LAC</given-names></name><name name-style="western"><surname>Tartarotti</surname><given-names>E</given-names></name><name name-style="western"><surname>Azeredo-Oliveira</surname><given-names>MTV</given-names></name><name name-style="western"><surname>Guirado</surname><given-names>MM</given-names></name></person-group> (<year>2015a</year>) <article-title>Entoepidemiology of Chagas disease in the Western region of the State of São Paulo from 2004 to 2008, and cytogenetic analysis in <italic><tp:taxon-name><tp:taxon-name-part taxon-name-part-type="genus">Rhodnius</tp:taxon-name-part> <tp:taxon-name-part taxon-name-part-type="species">neglectus</tp:taxon-name-part></tp:taxon-name></italic> (<tp:taxon-name><tp:taxon-name-part taxon-name-part-type="order">Hemiptera</tp:taxon-name-part></tp:taxon-name>, <tp:taxon-name><tp:taxon-name-part taxon-name-part-type="subfamily">Triatominae</tp:taxon-name-part></tp:taxon-name>).</article-title> <source>Genetics and Molecular Research</source> <volume>14</volume>(<issue>2</issue>): <fpage>5775</fpage>–<lpage>5784</lpage>. <ext-link xlink:type="simple" ext-link-type="doi" xlink:href="10.4238/2015.May.29.9">http://dx.doi.org/10.4238/2015.May.29.9</ext-link></mixed-citation></ref></ref-list></tp:taxon-treatment>
